# Supplementary material for: Resistance, Virulence, and Molecular Epidemiology of Carbapenem-Resistant Klebsiella pneumoniae Causing Bloodstream Infections in Saudi Arabia
Source: Microorganisms. 2026 Jan 30;14(2):333. doi: 10.3390/microorganisms14020333 (PMC12943425; doi:10.3390/microorganisms14020333)
Supplement: Supplementary file 1 [file microorganisms-14-00333-s001.zip]

Archive with 1 entries (1 files):
- microorganisms-4121591-supplementary.pdf
